# Supplementary material for: Three-Dimensional Spheroid Configurations and Cellular Metabolic Properties of Oral Squamous Carcinomas Are Possible Pharmacological and Pathological Indicators
Source: Cancers (Basel). 2023 May 17;15(10):2793. doi: 10.3390/cancers15102793 (PMC10216044; doi:10.3390/cancers15102793)
Supplement: Supplementary file 1 [file cancers-15-02793-s001.zip]

Archive with 1 entries (1 files):
- cancers-2382121-supplementary.pdf
